# Supplementary material for: Rapid sex-specific adaptation to high temperature in Drosophila
Source: eLife. 2020 Feb 21;9:e53237. doi: 10.7554/eLife.53237 (PMC7034977; doi:10.7554/eLife.53237)
Supplement: Supplementary file 4. — The genomic position, sex-specific evolutionary pattern and gene description of all expressed transcription factors (TFs) annotated by RcisTarget are shown. [file elife-53237-supp4.xlsx]

## Sheet: all_expressed_TFs
Supplementary File 4. All expressed TFs annotated by RcisTarget and their evolutionary patterns
Gene ID	Gene Name	Chr	start	end	strand	evolutionary pattern	description
FBgn0003512	Sry-delta	3R	25043087	25044710	+	antagonistic	Serendipity delta [Source:FlyBase;Acc:FBgn0003512]
FBgn0004652	fru	3R	6806871	6938517	+	antagonistic	fruitless [Source:FlyBase;Acc:FBgn0004652]
FBgn0004914	Hnf4	2L	8410124	8432781	-	antagonistic	Hepatocyte nuclear factor 4 [Source:FlyBase;Acc:FBgn0004914]
FBgn0011284	RpS4	3L	12739297	12741522	+	antagonistic	Ribosomal protein S4 [Source:FlyBase;Acc:FBgn0011284]
FBgn0011661	Moe	X	8227119	8251921	-	antagonistic	Moesin [Source:FlyBase;Acc:FBgn0011661]
FBgn0013263	Trl	3L	14392873	14401480	-	antagonistic	Trithorax-like [Source:FlyBase;Acc:FBgn0013263]
FBgn0015240	Hr96	3R	20194724	20199401	+	antagonistic	Hormone receptor-like in 96 [Source:FlyBase;Acc:FBgn0015240]
FBgn0016978	snRNP-U1-70K	2L	6741660	6743006	-	antagonistic	small ribonucleoprotein particle U1 subunit 70K [Source:FlyBase;Acc:FBgn0016978]
FBgn0032925	CG9246	2L	20237805	20240525	+	antagonistic
FBgn0040918	schlank	X	5716708	5726176	-	antagonistic
FBgn0000567	Eip74EF	3L	17122657	17181769	-	concordant	Ecdysone-induced protein 74EF [Source:FlyBase;Acc:FBgn0000567]
FBgn0000579	Eno	2L	1647832	1653318	-	concordant	Enolase [Source:FlyBase;Acc:FBgn0000579]
FBgn0000625	eyg	3L	12172487	12176834	-	concordant	eyegone [Source:FlyBase;Acc:FBgn0000625]
FBgn0001150	gt	X	2127703	2131411	-	concordant	giant [Source:FlyBase;Acc:FBgn0001150]
FBgn0002914	Myb	X	14813444	14816477	-	concordant	Myb oncogene-like [Source:FlyBase;Acc:FBgn0002914]
FBgn0003028	ovo	X	4552321	4573751	+	concordant
FBgn0003499	sr	3R	7218824	7258848	-	concordant	stripe [Source:FlyBase;Acc:FBgn0003499]
FBgn0003567	su(Hw)	3R	10960462	10964545	+	concordant	suppressor of Hairy wing [Source:FlyBase;Acc:FBgn0003567]
FBgn0004865	Eip78C	3L	20394861	20427600	+	concordant	Ecdysone-induced protein 78C [Source:FlyBase;Acc:FBgn0004865]
FBgn0005659	Ets98B	3R	22814013	22825859	+	concordant	Ets at 98B [Source:FlyBase;Acc:FBgn0005659]
FBgn0015239	Hr78	3L	20630534	20633777	-	concordant	Hormone-receptor-like in 78 [Source:FlyBase;Acc:FBgn0015239]
FBgn0015664	Dref	2L	9653733	9656833	-	concordant	DNA replication-related element factor [Source:FlyBase;Acc:FBgn0015664]
FBgn0015805	HDAC1	3L	4644622	4647458	+	concordant	Histone deacetylase 1 [Source:FlyBase;Acc:FBgn0015805]
FBgn0020255	Ran	X	10409355	10413288	-	concordant
FBgn0020912	Ptx1	3R	25873289	25891422	+	concordant
FBgn0025865	Cortactin	3R	4344249	4346956	+	concordant
FBgn0026086	Adar	X	1517691	1531921	+	concordant	Adenosine deaminase acting on RNA [Source:FlyBase;Acc:FBgn0026086]
FBgn0028687	Rpt1	2R	1976443	1978012	-	concordant	Regulatory particle triple-A ATPase 1 [Source:FlyBase;Acc:FBgn0028687]
FBgn0029867	CG3847	X	5799073	5800230	+	concordant
FBgn0030878	CG6769	X	16735893	16737633	+	concordant
FBgn0032171	CG5846	2L	9645812	9647509	-	concordant
FBgn0032209	Hand	2L	9962139	9965097	-	concordant
FBgn0032741	Sidpn	2L	18321493	18324571	+	concordant	similar to Deadpan [Source:FlyBase;Acc:FBgn0032741]
FBgn0032819	CG10463	2L	18994005	18996564	+	concordant
FBgn0034534	maf-S	2R	14518939	14519399	+	concordant
FBgn0034599	hng1	2R	15030105	15031391	+	concordant	hinge1 [Source:FlyBase;Acc:FBgn0034599]
FBgn0034945	CG10904	2R	17776913	17778127	-	concordant
FBgn0035769	CTCF	3L	7260731	7264050	-	concordant
FBgn0035830	CG8209	3L	7833271	7834622	+	concordant
FBgn0035911	CG6638	3L	8401507	8403234	-	concordant
FBgn0036285	toe	3L	12131337	12141515	-	concordant	twin of eyg [Source:FlyBase;Acc:FBgn0036285]
FBgn0037207	Mes2	3L	21994841	22001577	+	concordant	Mesoderm-expressed 2 [Source:FlyBase;Acc:FBgn0037207]
FBgn0037220	CG14641	3R	66894	68393	-	concordant
FBgn0038391	GATAe	3R	9295519	9303021	-	concordant
FBgn0039857	RpL6	3R	26521489	26523130	-	concordant	Ribosomal protein L6 [Source:FlyBase;Acc:FBgn0039857]
FBgn0039938	Sox102F	4	703226	727715	-	concordant
FBgn0041184	Socs36E	2L	17440572	17454100	-	concordant	Suppressor of cytokine signaling at 36E [Source:FlyBase;Acc:FBgn0041184]
FBgn0043364	cbt	2L	447746	451141	-	concordant	cabut [Source:FlyBase;Acc:FBgn0043364]
FBgn0051632	sens-2	2L	6599861	6617088	+	concordant	senseless-2 [Source:FlyBase;Acc:FBgn0051632]
FBgn0085369	Drgx	2L	3514136	3532221	+	concordant	Dorsal root ganglia homeobox [Source:FlyBase;Acc:FBgn0085369]
FBgn0260648	Rrp40	2L	1651207	1653587	+	concordant	Ribosomal RNA processing 40 [Source:FlyBase;Acc:FBgn0260648]
FBgn0262560	wcd	2R	10375387	10377013	-	concordant	wicked [Source:FlyBase;Acc:FBgn0262560]
FBgn0265991	Zasp52	2R	9797556	9852472	-	concordant	Z band alternatively spliced PDZ-motif protein 52 [Source:FlyBase;Acc:FBgn0265991]
FBgn0265998	Doa	3R	23906150	23940954	+	concordant	Darkener of apricot [Source:FlyBase;Acc:FBgn0265998]
FBgn0267978	ap	2R	307332	328228	-	concordant	apterous [Source:FlyBase;Acc:FBgn0267978]
FBgn0000015	Abd-B	3R	8379203	8396065	+	female-specific	Abdominal B [Source:FlyBase;Acc:FBgn0000015]
FBgn0000117	arm	X	1634243	1643482	-	female-specific	armadillo [Source:FlyBase;Acc:FBgn0000117]
FBgn0000139	ash2	3R	19827031	19830459	+	female-specific	absent small or homeotic discs 2 [Source:FlyBase;Acc:FBgn0000139]
FBgn0000150	awd	3R	26666846	26667905	-	female-specific	abnormal wing discs [Source:FlyBase;Acc:FBgn0000150]
FBgn0000287	salr	2L	10997239	11012083	+	female-specific	spalt-related [Source:FlyBase;Acc:FBgn0000287]
FBgn0000370	crc	2L	20388889	20397368	+	female-specific	cryptocephal [Source:FlyBase;Acc:FBgn0000370]
FBgn0000448	Hr3	2R	4442320	4475482	-	female-specific	Hormone receptor 3 [Source:FlyBase;Acc:FBgn0000448]
FBgn0000568	Eip75B	3L	17488871	17536559	-	female-specific	Ecdysone-induced protein 75B [Source:FlyBase;Acc:FBgn0000568]
FBgn0000617	e(y)1	X	16717084	16718446	+	female-specific	enhancer of yellow 1 [Source:FlyBase;Acc:FBgn0000617]
FBgn0000964	tj	2L	18736295	18739801	+	female-specific	traffic jam [Source:FlyBase;Acc:FBgn0000964]
FBgn0001168	h	3L	8502122	8505613	+	female-specific	hairy [Source:FlyBase;Acc:FBgn0001168]
FBgn0001197	His2Av	3R	21986170	21989142	+	female-specific	Histone H2A variant [Source:FlyBase;Acc:FBgn0001197]
FBgn0001235	hth	3R	14524088	14626238	+	female-specific	homothorax [Source:FlyBase;Acc:FBgn0001235]
FBgn0001319	kn	2R	8845873	8878996	-	female-specific	knot [Source:FlyBase;Acc:FBgn0001319]
FBgn0001981	esg	2L	14827678	14829952	+	female-specific	escargot [Source:FlyBase;Acc:FBgn0001981]
FBgn0002723	Met	X	10831752	10837062	+	female-specific	Methoprene-tolerant [Source:FlyBase;Acc:FBgn0002723]
FBgn0002736	mago	2R	14992500	14993533	+	female-specific	mago nashi [Source:FlyBase;Acc:FBgn0002736]
FBgn0002789	Mp20	2R	7367066	7368243	+	female-specific	Muscle protein 20 [Source:FlyBase;Acc:FBgn0002789]
FBgn0002962	nos	3R	6200373	6203164	-	female-specific	Nitric oxide synthase [Source:FlyBase;Acc:FBgn0002962]
FBgn0003129	Poxm	3R	16705392	16707662	+	female-specific	Pox meso [Source:FlyBase;Acc:FBgn0003129]
FBgn0003345	sd	X	14768202	14790706	+	female-specific	scalloped [Source:FlyBase;Acc:FBgn0003345]
FBgn0003435	sm	2R	13483253	13583905	-	female-specific	smooth [Source:FlyBase;Acc:FBgn0003435]
FBgn0003449	snf	X	4803381	4805072	+	female-specific	sans fille [Source:FlyBase;Acc:FBgn0003449]
FBgn0003511	Sry-beta	3R	25039499	25040693	+	female-specific	Serendipity beta [Source:FlyBase;Acc:FBgn0003511]
FBgn0003651	svp	3R	12869524	12890983	-	female-specific	seven up [Source:FlyBase;Acc:FBgn0003651]
FBgn0003687	Tbp	2R	15547369	15548780	-	female-specific	TATA binding protein [Source:FlyBase;Acc:FBgn0003687]
FBgn0003742	tra2	2R	8672546	8674855	-	female-specific	transformer 2 [Source:FlyBase;Acc:FBgn0003742]
FBgn0004050	z	X	2148190	2150800	+	female-specific	zeste [Source:FlyBase;Acc:FBgn0004050]
FBgn0004101	bs	2R	18132251	18157400	+	female-specific	blistered [Source:FlyBase;Acc:FBgn0004101]
FBgn0004396	CrebA	3L	15161312	15179472	+	female-specific	Cyclic-AMP response element binding protein A [Source:FlyBase;Acc:FBgn0004396]
FBgn0004510	Ets97D	3R	22030157	22032265	-	female-specific	Ets at 97D [Source:FlyBase;Acc:FBgn0004510]
FBgn0004584	Rrp1	2L	2836320	2838949	-	female-specific	Recombination repair protein 1 [Source:FlyBase;Acc:FBgn0004584]
FBgn0004795	retn	2R	17450719	17472581	+	female-specific	retained [Source:FlyBase;Acc:FBgn0004795]
FBgn0004859	ci	4	15094	23531	-	female-specific	cubitus interruptus [Source:FlyBase;Acc:FBgn0004859]
FBgn0004882	orb	3R	18467667	18484344	-	female-specific	oo18 RNA-binding protein [Source:FlyBase;Acc:FBgn0004882]
FBgn0004892	sob	2L	3424283	3427042	-	female-specific	sister of odd and bowl [Source:FlyBase;Acc:FBgn0004892]
FBgn0004907	14-3-3zeta	2R	4351000	4354402	+	female-specific
FBgn0005427	ewg	X	99232	110500	-	female-specific	erect wing [Source:FlyBase;Acc:FBgn0005427]
FBgn0005612	Sox14	2R	17786835	17793202	+	female-specific	Sox box protein 14 [Source:FlyBase;Acc:FBgn0005612]
FBgn0005638	slbo	2R	18120811	18123805	-	female-specific	slow border cells [Source:FlyBase;Acc:FBgn0005638]
FBgn0005642	wdn	3R	23826605	23830032	-	female-specific	wings down [Source:FlyBase;Acc:FBgn0005642]
FBgn0005771	noc	2L	14006230	14010818	+	female-specific	no ocelli [Source:FlyBase;Acc:FBgn0005771]
FBgn0008636	hbn	2R	14819661	14825306	-	female-specific	homeobrain [Source:FlyBase;Acc:FBgn0008636]
FBgn0010287	Trf	2L	7810849	7812111	+	female-specific	TBP-related factor [Source:FlyBase;Acc:FBgn0010287]
FBgn0011206	bol	3L	8915916	8945041	-	female-specific	boule [Source:FlyBase;Acc:FBgn0011206]
FBgn0011236	ken	2R	17685715	17692898	+	female-specific	ken and barbie [Source:FlyBase;Acc:FBgn0011236]
FBgn0011289	TfIIA-L	3R	22353523	22357112	+	female-specific	Transcription factor IIA L [Source:FlyBase;Acc:FBgn0011289]
FBgn0011648	Mad	2L	3009742	3023281	-	female-specific	Mothers against dpp [Source:FlyBase;Acc:FBgn0011648]
FBgn0011655	Med	3R	26537898	26542165	+	female-specific	Medea [Source:FlyBase;Acc:FBgn0011655]
FBgn0011701	repo	3R	7114563	7118077	-	female-specific	reversed polarity [Source:FlyBase;Acc:FBgn0011701]
FBgn0011723	byn	3L	11640941	11649114	+	female-specific	brachyenteron [Source:FlyBase;Acc:FBgn0011723]
FBgn0011725	twin	3R	19383014	19402822	-	female-specific
FBgn0011766	E2f1	3R	3762576	3802998	+	female-specific	E2F transcription factor 1 [Source:FlyBase;Acc:FBgn0011766]
FBgn0013307	Odc1	2R	2310598	2312527	+	female-specific	Ornithine decarboxylase 1 [Source:FlyBase;Acc:FBgn0013307]
FBgn0013548	l(2)dtl	2R	17518341	17522861	+	female-specific	lethal-(2)-denticleless [Source:FlyBase;Acc:FBgn0013548]
FBgn0013753	Bgb	3L	1534131	1535617	+	female-specific	Big brother [Source:FlyBase;Acc:FBgn0013753]
FBgn0014343	mirr	3L	12402769	12419355	+	female-specific	mirror [Source:FlyBase;Acc:FBgn0014343]
FBgn0014396	tim	2L	3341248	3355701	-	female-specific	timeless [Source:FlyBase;Acc:FBgn0014396]
FBgn0015277	Pi3K59F	2R	17379879	17384227	+	female-specific	Phosphotidylinositol 3 kinase 59F [Source:FlyBase;Acc:FBgn0015277]
FBgn0015321	Ubc4	3L	9482712	9485256	+	female-specific	Ubiquitin conjugating enzyme 4 [Source:FlyBase;Acc:FBgn0015321]
FBgn0015396	jumu	3R	14774484	14785813	-	female-specific	jumeau [Source:FlyBase;Acc:FBgn0015396]
FBgn0015524	otp	2R	14749028	14767436	-	female-specific	orthopedia [Source:FlyBase;Acc:FBgn0015524]
FBgn0015527	peng	X	19983616	19986925	-	female-specific	penguin [Source:FlyBase;Acc:FBgn0015527]
FBgn0015602	BEAF-32	2R	8842366	8844525	+	female-specific	Boundary element-associated factor of 32kD [Source:FlyBase;Acc:FBgn0015602]
FBgn0015615	SMC3	X	15477139	15481973	-	female-specific	Structural maintenance of chromosomes 3 [Source:FlyBase;Acc:FBgn0015615]
FBgn0015791	Rab14	2L	13875906	13879547	+	female-specific
FBgn0015795	Rab7	3R	19181289	19183926	+	female-specific
FBgn0015904	ara	3L	12290334	12305536	+	female-specific	araucan [Source:FlyBase;Acc:FBgn0015904]
FBgn0015919	caup	3L	12319243	12331430	+	female-specific	caupolican [Source:FlyBase;Acc:FBgn0015919]
FBgn0016694	Pdp1	3L	7682336	7737147	-	female-specific	PAR-domain protein 1 [Source:FlyBase;Acc:FBgn0016694]
FBgn0017457	U2af38	2L	278900	280322	-	female-specific	U2 small nuclear riboprotein auxiliary factor 38 [Source:FlyBase;Acc:FBgn0017457]
FBgn0020238	14-3-3epsilon	3R	7105351	7111683	-	female-specific
FBgn0020496	CtBP	3R	12196787	12211246	-	female-specific	C-terminal Binding Protein [Source:FlyBase;Acc:FBgn0020496]
FBgn0020655	ArfGAP1	3L	12123764	12126278	-	female-specific	ADP-ribosylation factor GTPase activating protein 1 [Source:FlyBase;Acc:FBgn0020655]
FBgn0021872	Xbp1	2R	15007270	15009552	+	female-specific	X box binding protein-1 [Source:FlyBase;Acc:FBgn0021872]
FBgn0022361	Pur-alpha	4	472012	479918	+	female-specific	Purine-rich binding protein-alpha [Source:FlyBase;Acc:FBgn0022361]
FBgn0022943	Cbp20	3R	7188510	7189373	-	female-specific	cap binding protein 20 [Source:FlyBase;Acc:FBgn0022943]
FBgn0022959	yps	3L	11828805	11832764	-	female-specific	ypsilon schachtel [Source:FlyBase;Acc:FBgn0022959]
FBgn0023076	Clk	3L	7640479	7647462	-	female-specific	Clock [Source:FlyBase;Acc:FBgn0023076]
FBgn0023169	AMPKalpha	X	1144441	1147829	+	female-specific	AMP-activated protein kinase alpha subunit [Source:FlyBase;Acc:FBgn0023169]
FBgn0023489	Pph13	2L	548546	550703	+	female-specific	PvuII-PstI homology 13 [Source:FlyBase;Acc:FBgn0023489]
FBgn0023535	arg	X	321487	340418	+	female-specific	arginase [Source:FlyBase;Acc:FBgn0023535]
FBgn0024250	brk	X	6698404	6701974	+	female-specific	brinker [Source:FlyBase;Acc:FBgn0024250]
FBgn0024371	E2f2	2L	20228788	20230746	-	female-specific	E2F transcription factor 2 [Source:FlyBase;Acc:FBgn0024371]
FBgn0024958	Irp-1A	3R	17927481	17930757	-	female-specific	Iron regulatory protein 1A [Source:FlyBase;Acc:FBgn0024958]
FBgn0025825	HDAC3	3R	1197349	1199424	-	female-specific	Histone deacetylase 3 [Source:FlyBase;Acc:FBgn0025825]
FBgn0026319	Traf4	2L	4207557	4225889	+	female-specific	TNF-receptor-associated factor 4 [Source:FlyBase;Acc:FBgn0026319]
FBgn0026582	Hmg-2	2R	15010010	15011454	+	female-specific	High mobility group protein 2 [Source:FlyBase;Acc:FBgn0026582]
FBgn0027339	jim	3L	21850701	21880823	-	female-specific
FBgn0027364	Six4	3L	19969407	19973478	-	female-specific
FBgn0027553	NELF-B	X	7111914	7114118	-	female-specific
FBgn0027836	Dgp-1	2R	12156535	12160724	-	female-specific
FBgn0027868	Nup107	2L	10394572	10397299	-	female-specific	Nucleoporin 107kD [Source:FlyBase;Acc:FBgn0027868]
FBgn0027903	CG12018	3L	1669787	1671403	+	female-specific
FBgn0027950	MBD-like	3R	15526663	15528357	-	female-specific	Methyl-CpG binding domain protein-like [Source:FlyBase;Acc:FBgn0027950]
FBgn0028436	ECSIT	3R	1572802	1574235	+	female-specific
FBgn0028700	RfC38	2L	10772917	10774413	-	female-specific	Replication factor C 38kD subunit [Source:FlyBase;Acc:FBgn0028700]
FBgn0028897	CG4935	2L	15620641	15621982	+	female-specific
FBgn0028926	NC2beta	2L	14501022	14501725	+	female-specific	Negative Cofactor 2beta [Source:FlyBase;Acc:FBgn0028926]
FBgn0029711	Usf	X	4085620	4089185	-	female-specific
FBgn0029861	CG3815	X	5749018	5752810	+	female-specific
FBgn0029929	CG4593	X	6424618	6425625	+	female-specific
FBgn0029939	CG9650	X	6588866	6631112	+	female-specific
FBgn0030003	CG2116	X	7500556	7502572	+	female-specific
FBgn0030041	CG12116	X	7832770	7833975	-	female-specific
FBgn0030120	CG17440	X	8605971	8610035	-	female-specific
FBgn0030269	CDK2AP1	X	10401757	10403937	+	female-specific	CDK2-associated protein 1 [Source:FlyBase;Acc:FBgn0030269]
FBgn0030572	mRpS25	X	13653355	13654287	-	female-specific	mitochondrial ribosomal protein S25 [Source:FlyBase;Acc:FBgn0030572]
FBgn0030673	CG15601	X	14677765	14679198	+	female-specific
FBgn0030733	UQCR-14	X	15192844	15193533	+	female-specific	Ubiquinol-cytochrome c reductase 14 kDa subunit [Source:FlyBase;Acc:FBgn0030733]
FBgn0030787	CG9609	X	15673418	15675365	-	female-specific
FBgn0030945	Ing3	X	17504233	17506805	-	female-specific	Inhibitor of growth family member 3 [Source:FlyBase;Acc:FBgn0030945]
FBgn0030963	CG7101	X	17684998	17686981	+	female-specific
FBgn0030969	Usp39	X	17712281	17714162	+	female-specific	Ubiquitin specific protease 39 [Source:FlyBase;Acc:FBgn0030969]
FBgn0031224	CG11454	2L	128226	129326	+	female-specific
FBgn0031428	CG9886	2L	2303295	2305893	+	female-specific
FBgn0032061	CG9314	2L	8428750	8430812	+	female-specific
FBgn0032321	YL-1	2L	10613515	10615338	+	female-specific
FBgn0032430	CG6388	2L	12029905	12031891	+	female-specific
FBgn0032600	BuGZ	2L	16094770	16105214	+	female-specific	Bub3 interacting GLEBS and Zinc finger domain protein [Source:FlyBase;Acc:FBgn0032600]
FBgn0032651	Oli	2L	16915532	16917612	+	female-specific	Olig family [Source:FlyBase;Acc:FBgn0032651]
FBgn0032707	CG10348	2L	18009808	18011415	-	female-specific
FBgn0032870	CG2608	2L	19753424	19754191	+	female-specific
FBgn0032940	Mondo	2L	20364454	20388186	-	female-specific
FBgn0032979	Clamp	2L	20983427	20987227	-	female-specific	Chromatin-linked adaptor for MSL proteins [Source:FlyBase;Acc:FBgn0032979]
FBgn0033092	CG9422	2R	1049444	1066935	+	female-specific
FBgn0033252	CG12769	2R	2356775	2370371	-	female-specific
FBgn0033569	CG12942	2R	5101338	5104397	+	female-specific
FBgn0033616	CG7745	2R	5485887	5488115	+	female-specific
FBgn0033998	row	2R	9247768	9254920	-	female-specific	relative of woc [Source:FlyBase;Acc:FBgn0033998]
FBgn0034008	CG8152	2R	9349456	9350892	-	female-specific
FBgn0034537	DMAP1	2R	14522133	14530034	+	female-specific	DNA methyltransferase 1 associated protein 1 [Source:FlyBase;Acc:FBgn0034537]
FBgn0034564	CG9344	2R	14841744	14842268	+	female-specific
FBgn0034643	CG10321	2R	15496679	15499240	+	female-specific
FBgn0034878	pita	2R	17368246	17374108	-	female-specific
FBgn0034946	CG3065	2R	17778306	17780179	+	female-specific
FBgn0034985	CG3328	2R	17961949	17973094	+	female-specific
FBgn0035121	Tudor-SN	3L	218883	224285	-	female-specific	Tudor staphylococcal nuclease [Source:FlyBase;Acc:FBgn0035121]
FBgn0035149	MED30	3L	605351	606612	-	female-specific	Mediator complex subunit 30 [Source:FlyBase;Acc:FBgn0035149]
FBgn0035160	hng3	3L	689083	691682	-	female-specific	hinge3 [Source:FlyBase;Acc:FBgn0035160]
FBgn0035405	CG15812	3L	3003099	3004652	+	female-specific
FBgn0035407	Asciz	3L	3006709	3008031	-	female-specific	ASCIZ zinc finger protein [Source:FlyBase;Acc:FBgn0035407]
FBgn0035520	CG11586	3L	4293809	4294985	-	female-specific
FBgn0035533	Cip4	3L	4357201	4389291	-	female-specific	Cdc42-interacting protein 4 [Source:FlyBase;Acc:FBgn0035533]
FBgn0035601	Uev1A	3L	5330058	5333495	-	female-specific	Ubiquitin-conjugating enzyme variant 1A [Source:FlyBase;Acc:FBgn0035601]
FBgn0035827	Srp9	3L	7793602	7794467	+	female-specific	Signal recognition particle protein 9 [Source:FlyBase;Acc:FBgn0035827]
FBgn0035878	CG7182	3L	8188262	8190095	-	female-specific
FBgn0035978	UGP	3L	9152558	9160316	-	female-specific
FBgn0035993	Nf-YA	3L	9237942	9239132	-	female-specific	Nuclear factor Y-box A [Source:FlyBase;Acc:FBgn0035993]
FBgn0036135	mRpL2	3L	10881953	10883365	+	female-specific	mitochondrial ribosomal protein L2 [Source:FlyBase;Acc:FBgn0036135]
FBgn0036294	CG10654	3L	12215018	12217809	-	female-specific
FBgn0036411	Sox21a	3L	13771663	13774571	-	female-specific
FBgn0037255	Fip1	3R	298168	300914	+	female-specific	Factor interacting with poly(A) polymerase 1 [Source:FlyBase;Acc:FBgn0037255]
FBgn0037317	CG14667	3R	1105078	1106718	+	female-specific
FBgn0037342	CG2931	3R	1293255	1294503	-	female-specific
FBgn0037370	CG1236	3R	1462199	1463715	+	female-specific
FBgn0037549	CG7878	3R	16902227	16905073	-	female-specific
FBgn0037554	DNApol-iota	3R	16788916	16792576	-	female-specific
FBgn0037566	mRpL1	3R	16723471	16724818	-	female-specific	mitochondrial ribosomal protein L1 [Source:FlyBase;Acc:FBgn0037566]
FBgn0037617	nom	3R	16326489	16328792	-	female-specific	numerous disordered muscles [Source:FlyBase;Acc:FBgn0037617]
FBgn0037802	Sirt6	3R	14865397	14866700	+	female-specific	Sirtuin 6 [Source:FlyBase;Acc:FBgn0037802]
FBgn0038046	CG5641	3R	12746375	12747852	+	female-specific
FBgn0038118	timeout	3R	12066742	12134479	-	female-specific
FBgn0038197	foxo	3R	11158673	11189376	-	female-specific	forkhead box sub-group O [Source:FlyBase;Acc:FBgn0038197]
FBgn0038373	CG4546	3R	9461702	9463825	-	female-specific
FBgn0038390	Rbf2	3R	9346602	9349283	-	female-specific	Retinoblastoma-family protein 2 [Source:FlyBase;Acc:FBgn0038390]
FBgn0038490	CG5285	3R	8175015	8176076	-	female-specific
FBgn0038499	Brf	3R	7937089	7953546	+	female-specific
FBgn0038570	Prx5	3R	7187353	7188515	+	female-specific	Peroxiredoxin 5 [Source:FlyBase;Acc:FBgn0038570]
FBgn0038592	CG18599	3R	7082740	7084926	-	female-specific
FBgn0038683	CG11779	3R	6200653	6206439	+	female-specific
FBgn0038766	CG4854	3R	5361643	5363097	-	female-specific
FBgn0038805	TFAM	3R	4834774	4836568	+	female-specific	mitochondrial transcription factor A [Source:FlyBase;Acc:FBgn0038805]
FBgn0038826	Syp	3R	4599939	4654062	-	female-specific	Syncrip [Source:FlyBase;Acc:FBgn0038826]
FBgn0039697	CG7834	3R	24810326	24811668	-	female-specific
FBgn0039733	CG11504	3R	24997912	24999144	+	female-specific
FBgn0039920	CG11360	4	579981	588694	+	female-specific
FBgn0040078	pont	3R	14863243	14865150	-	female-specific	pontin [Source:FlyBase;Acc:FBgn0040078]
FBgn0040305	MTF-1	3L	9227595	9235878	+	female-specific	Metal response element-binding Transcription Factor-1 [Source:FlyBase;Acc:FBgn0040305]
FBgn0041156	exex	3L	7805285	7808600	+	female-specific	extra-extra [Source:FlyBase;Acc:FBgn0041156]
FBgn0042696	NfI	4	223359	232300	-	female-specific	Nuclear factor I [Source:FlyBase;Acc:FBgn0042696]
FBgn0043002	Chrac-14	2L	8175331	8176070	+	female-specific	Chromatin accessibility complex 14kD protein [Source:FlyBase;Acc:FBgn0043002]
FBgn0043457	CG5180	3R	4851874	4853795	-	female-specific
FBgn0043796	CG12219	X	5752845	5755088	-	female-specific
FBgn0050011	gem	2R	4371055	4384554	+	female-specific	gemini [Source:FlyBase;Acc:FBgn0050011]
FBgn0050392	CG30392	2R	15151438	15152645	-	female-specific
FBgn0051064	CG31064	3R	22330723	22340024	-	female-specific
FBgn0051673	CG31673	2L	19928759	19930620	+	female-specific
FBgn0052183	Ccn	3L	17252527	17304019	+	female-specific
FBgn0064126	CG33722	3R	16780664	16782100	-	female-specific
FBgn0085354	CG34325	X	15602455	15609701	-	female-specific
FBgn0085424	nub	2L	12188818	12222704	+	female-specific	nubbin [Source:FlyBase;Acc:FBgn0085424]
FBgn0085432	pan	4	35732	72462	+	female-specific	pangolin [Source:FlyBase;Acc:FBgn0085432]
FBgn0259789	zld	X	18591224	18603629	-	female-specific	zelda [Source:FlyBase;Acc:FBgn0259789]
FBgn0260012	pds5	2R	6193668	6199440	+	female-specific	precocious dissociation of sisters 5 [Source:FlyBase;Acc:FBgn0260012]
FBgn0260943	Rbp6	3L	16633277	16804045	-	female-specific	RNA-binding protein 6 [Source:FlyBase;Acc:FBgn0260943]
FBgn0261283	SREBP	3L	3046727	3051846	-	female-specific	Sterol regulatory element binding protein [Source:FlyBase;Acc:FBgn0261283]
FBgn0261930	vnd	X	383598	401806	+	female-specific	ventral nervous system defective [Source:FlyBase;Acc:FBgn0261930]
FBgn0262975	cnc	3R	18387281	18428092	-	female-specific	cap-n-collar [Source:FlyBase;Acc:FBgn0262975]
FBgn0263118	tx	3R	21582693	21583853	+	female-specific	taxi [Source:FlyBase;Acc:FBgn0263118]
FBgn0265182	CG44247	2R	18643177	18647791	+	female-specific
FBgn0265276	l(3)neo38	3R	13380697	13396058	+	female-specific	lethal (3) neo38 [Source:FlyBase;Acc:FBgn0265276]
FBgn0266129	lov	2R	18855653	18863822	-	female-specific	jim lovell [Source:FlyBase;Acc:FBgn0266129]
FBgn0267033	mamo	X	12994524	13126423	-	female-specific	maternal gene required for meiosis [Source:FlyBase;Acc:FBgn0267033]
FBgn0267351	Topors	2R	12927254	12931928	+	female-specific	Topoisomerase I-interacting protein [Source:FlyBase;Acc:FBgn0267351]
FBgn0267385	PyK	3R	17578181	17583279	+	female-specific	Pyruvate kinase [Source:FlyBase;Acc:FBgn0267385]
FBgn0267821	da	2L	10060020	10062161	+	female-specific	daughterless [Source:FlyBase;Acc:FBgn0267821]
FBgn0283451	br	X	1374363	1419472	+	female-specific	broad [Source:FlyBase;Acc:FBgn0283451]
FBgn0285879	disco-r	X	15033604	15043527	-	female-specific	disco-related [Source:FlyBase;Acc:FBgn0285879]
FBgn0285947	RpS10b	X	18425503	18425985	+	female-specific	Ribosomal protein S10b [Source:FlyBase;Acc:FBgn0285947]
FBgn0000289	cg	2R	8262639	8271598	+	male-specific	combgap [Source:FlyBase;Acc:FBgn0000289]
FBgn0000414	Dab	3L	16293987	16305801	+	male-specific	Disabled [Source:FlyBase;Acc:FBgn0000414]
FBgn0000492	Dr	3R	24570524	24579327	+	male-specific	Drop [Source:FlyBase;Acc:FBgn0000492]
FBgn0000504	dsx	3R	3575369	3618817	-	male-specific	doublesex [Source:FlyBase;Acc:FBgn0000504]
FBgn0000546	EcR	2R	684647	755570	-	male-specific	Ecdysone receptor [Source:FlyBase;Acc:FBgn0000546]
FBgn0001124	Got1	2R	10168496	10171626	+	male-specific	Glutamate oxaloacetate transaminase 1 [Source:FlyBase;Acc:FBgn0001124]
FBgn0001215	Hrb98DE	3R	23634959	23640581	+	male-specific	Heterogeneous nuclear ribonucleoprotein at 98DE [Source:FlyBase;Acc:FBgn0001215]
FBgn0001218	Hsc70-3	X	10992956	10998574	-	male-specific	Heat shock 70-kDa protein cognate 3 [Source:FlyBase;Acc:FBgn0001218]
FBgn0001323	knrl	3L	19779152	19802571	-	male-specific	knirps-like [Source:FlyBase;Acc:FBgn0001323]
FBgn0001994	crp	2L	15621987	15645009	-	male-specific	cropped [Source:FlyBase;Acc:FBgn0001994]
FBgn0002522	lab	3R	2349549	2366541	-	male-specific	labial [Source:FlyBase;Acc:FBgn0002522]
FBgn0002941	slou	3R	3864414	3872496	+	male-specific	slouch [Source:FlyBase;Acc:FBgn0002941]
FBgn0003023	otu	X	7849944	7854559	-	male-specific	ovarian tumor [Source:FlyBase;Acc:FBgn0003023]
FBgn0003507	srp	3R	9310583	9320470	-	male-specific	serpent [Source:FlyBase;Acc:FBgn0003507]
FBgn0003520	stau	2R	12105887	12113850	-	male-specific	staufen [Source:FlyBase;Acc:FBgn0003520]
FBgn0003660	Syb	2R	4487571	4490800	-	male-specific	Synaptobrevin [Source:FlyBase;Acc:FBgn0003660]
FBgn0003900	twi	2R	16872357	16874336	+	male-specific	twist [Source:FlyBase;Acc:FBgn0003900]
FBgn0004875	enc	3L	3855001	3878630	+	male-specific	encore [Source:FlyBase;Acc:FBgn0004875]
FBgn0004880	scrt	3L	4017910	4026957	+	male-specific	scratch [Source:FlyBase;Acc:FBgn0004880]
FBgn0004903	Rb97D	3R	21992052	21995498	-	male-specific	Ribonuclear protein at 97D [Source:FlyBase;Acc:FBgn0004903]
FBgn0005561	sv	4	969028	987499	+	male-specific	shaven [Source:FlyBase;Acc:FBgn0005561]
FBgn0005649	Rox8	3R	19231441	19236593	-	male-specific
FBgn0010355	Taf1	3R	2335216	2344514	+	male-specific	TBP-associated factor 1 [Source:FlyBase;Acc:FBgn0010355]
FBgn0011763	Dp	2R	7342852	7348761	+	male-specific	DP transcription factor [Source:FlyBase;Acc:FBgn0011763]
FBgn0011824	CG4038	2R	14960216	14961592	-	male-specific
FBgn0013469	klu	3L	10747254	10749701	-	male-specific	klumpfuss [Source:FlyBase;Acc:FBgn0013469]
FBgn0014002	Pdi	3L	14768009	14772975	-	male-specific	Protein disulfide isomerase [Source:FlyBase;Acc:FBgn0014002]
FBgn0014859	Hr38	2L	19794352	19820255	-	male-specific	Hormone receptor-like in 38 [Source:FlyBase;Acc:FBgn0014859]
FBgn0014869	Pglym78	3R	24164232	24166306	+	male-specific	Phosphoglyceromutase [Source:FlyBase;Acc:FBgn0014869]
FBgn0014870	Psi	2R	10885823	10892718	-	male-specific	P-element somatic inhibitor [Source:FlyBase;Acc:FBgn0014870]
FBgn0015622	Cnx99A	3R	24331802	24336571	-	male-specific	Calnexin 99A [Source:FlyBase;Acc:FBgn0015622]
FBgn0015799	Rbf	X	601691	606220	-	male-specific	Retinoblastoma-family protein [Source:FlyBase;Acc:FBgn0015799]
FBgn0020385	pug	3R	14433724	14440289	-	male-specific	pugilist [Source:FlyBase;Acc:FBgn0020385]
FBgn0020493	Dad	3R	8257466	8273727	-	male-specific	Daughters against dpp [Source:FlyBase;Acc:FBgn0020493]
FBgn0022699	D19B	3L	6138898	6141988	-	male-specific
FBgn0023441	fus	2R	9691631	9710970	-	male-specific	fusilli [Source:FlyBase;Acc:FBgn0023441]
FBgn0024957	Irp-1B	3R	14724731	14729043	+	male-specific	Iron regulatory protein 1B [Source:FlyBase;Acc:FBgn0024957]
FBgn0025455	CycT	3L	17113396	17120162	-	male-specific	Cyclin T [Source:FlyBase;Acc:FBgn0025455]
FBgn0027579	mino	3R	22985346	22993065	+	male-specific	minotaur [Source:FlyBase;Acc:FBgn0027579]
FBgn0028579	phtf	2R	1115460	1119803	+	male-specific
FBgn0028690	Rpn5	3R	1508663	1511009	+	male-specific	Regulatory particle non-ATPase 5 [Source:FlyBase;Acc:FBgn0028690]
FBgn0028996	onecut	4	504884	513578	-	male-specific
FBgn0029785	RpL35	X	5153499	5154535	+	male-specific	Ribosomal protein L35 [Source:FlyBase;Acc:FBgn0029785]
FBgn0030699	CG8578	X	14802910	14806343	+	male-specific
FBgn0031894	CG4496	2L	6947964	6949777	-	male-specific
FBgn0032198	eEF1delta	2L	9901848	9903906	+	male-specific	eukaryotic translation elongation factor 1 delta [Source:FlyBase;Acc:FBgn0032198]
FBgn0032587	CG5953	2L	15865721	15883395	-	male-specific
FBgn0032730	CG10431	2L	18269014	18271986	+	male-specific
FBgn0033233	Kdm4A	2R	2225917	2233170	-	male-specific	Lysine (K)-specific demethylase 4A [Source:FlyBase;Acc:FBgn0033233]
FBgn0033539	Git	2R	4856162	4859743	-	male-specific	G protein-coupled receptor kinase interacting ArfGAP [Source:FlyBase;Acc:FBgn0033539]
FBgn0035024	CG11414	2R	18346326	18349840	+	male-specific
FBgn0035144	Kah	3L	534796	541224	-	male-specific	Kahuli [Source:FlyBase;Acc:FBgn0035144]
FBgn0035481	CG12605	3L	3987492	3997979	-	male-specific
FBgn0035824	CG8281	3L	7778823	7780212	+	male-specific
FBgn0036134	FoxK	3L	10875728	10882116	-	male-specific	Forkhead box K [Source:FlyBase;Acc:FBgn0036134]
FBgn0036211	CG5946	3L	11532317	11537814	-	male-specific
FBgn0036423	CG3919	3L	14066323	14068883	+	male-specific
FBgn0036900	CG8765	3L	3117524	3120803	+	male-specific
FBgn0037446	Zif	3R	2150992	2152638	+	male-specific	Zinc-finger protein [Source:FlyBase;Acc:FBgn0037446]
FBgn0037475	Fer1	3R	2821513	2826492	+	male-specific	48 related 1 [Source:FlyBase;Acc:FBgn0037475]
FBgn0037698	CG16779	3R	15612834	15624558	+	male-specific
FBgn0038316	CG6276	3R	9970434	9972506	+	male-specific
FBgn0039111	PTPMT1	3R	18962878	18964150	+	male-specific	Protein tyrosine phosphatase mitochondrial 1 [Source:FlyBase;Acc:FBgn0039111]
FBgn0051156	CG31156	3R	17814894	17820280	-	male-specific
FBgn0053182	Kdm4B	2R	7300747	7318641	-	male-specific	Lysine (K)-specific demethylase 4B [Source:FlyBase;Acc:FBgn0053182]
FBgn0086680	vvl	3L	6709585	6714878	+	male-specific	ventral veins lacking [Source:FlyBase;Acc:FBgn0086680]
FBgn0086908	egg	2R	18542118	18548008	-	male-specific	eggless [Source:FlyBase;Acc:FBgn0086908]
FBgn0259678	sqa	2R	3973973	3998209	-	male-specific	spaghetti-squash activator [Source:FlyBase;Acc:FBgn0259678]
FBgn0259935	CG42458	3L	7328529	7358555	+	male-specific
FBgn0260632	dl	2L	16763713	16777313	-	male-specific	dorsal [Source:FlyBase;Acc:FBgn0260632]
FBgn0261239	Hr39	2L	20317011	20340866	+	male-specific	Hormone receptor-like in 39 [Source:FlyBase;Acc:FBgn0261239]
FBgn0261588	pdm3	2R	2626883	2695340	+	male-specific	pou domain motif 3 [Source:FlyBase;Acc:FBgn0261588]
FBgn0261617	nej	X	8998044	9017737	-	male-specific	nejire [Source:FlyBase;Acc:FBgn0261617]
FBgn0261703	gce	X	14328107	14347158	+	male-specific	germ cell-expressed bHLH-PAS [Source:FlyBase;Acc:FBgn0261703]
FBgn0262477	FoxP	3R	15364684	15369774	+	male-specific	Forkhead box P [Source:FlyBase;Acc:FBgn0262477]
FBgn0262582	cic	3R	5107475	5152702	-	male-specific	capicua [Source:FlyBase;Acc:FBgn0262582]
FBgn0263239	dar1	3L	3664275	3689757	+	male-specific	dendritic arbor reduction 1 [Source:FlyBase;Acc:FBgn0263239]
FBgn0265045	Strn-Mlck	2R	9984669	10007909	-	male-specific	Stretchin-Mlck [Source:FlyBase;Acc:FBgn0265045]
FBgn0265193	Atf-2	2R	18636406	18638041	+	male-specific	Activating transcription factor-2 [Source:FlyBase;Acc:FBgn0265193]
FBgn0267790	rump	3R	15578000	15582482	+	male-specific	rumpelstiltskin [Source:FlyBase;Acc:FBgn0267790]
FBgn0000014	abd-A	3R	8491834	8515240	+	n.s.	abdominal A [Source:FlyBase;Acc:FBgn0000014]
FBgn0000017	Abl	3L	16207544	16234656	-	n.s.	Abl tyrosine kinase [Source:FlyBase;Acc:FBgn0000017]
FBgn0000061	al	2L	349980	359631	+	n.s.	aristaless [Source:FlyBase;Acc:FBgn0000061]
FBgn0000097	aop	2L	2038952	2062100	-	n.s.	anterior open [Source:FlyBase;Acc:FBgn0000097]
FBgn0000116	Argk	3L	8870576	8888507	-	n.s.	Arginine kinase [Source:FlyBase;Acc:FBgn0000116]
FBgn0000157	Dll	2R	18581617	18601580	+	n.s.	Distal-less [Source:FlyBase;Acc:FBgn0000157]
FBgn0000179	bi	X	3970405	4024910	+	n.s.	bifid [Source:FlyBase;Acc:FBgn0000179]
FBgn0000233	btd	X	9024901	9027175	+	n.s.	buttonhead [Source:FlyBase;Acc:FBgn0000233]
FBgn0000251	cad	2L	19869379	19881691	+	n.s.	caudal [Source:FlyBase;Acc:FBgn0000251]
FBgn0000259	CkIIbeta	X	10984052	10992879	+	n.s.	Casein kinase II beta subunit [Source:FlyBase;Acc:FBgn0000259]
FBgn0000261	Cat	3L	18311828	18317557	+	n.s.	Catalase [Source:FlyBase;Acc:FBgn0000261]
FBgn0000286	Cf2	2L	4706416	4712345	-	n.s.	Chorion factor 2 [Source:FlyBase;Acc:FBgn0000286]
FBgn0000411	D	3L	13843100	13845075	-	n.s.	dachs [Source:FlyBase;Acc:FBgn0000411]
FBgn0000439	Dfd	3R	2478914	2488490	+	n.s.	Deformed [Source:FlyBase;Acc:FBgn0000439]
FBgn0000459	disco	X	15124918	15126675	-	n.s.	disconnected [Source:FlyBase;Acc:FBgn0000459]
FBgn0000541	E(bx)	3L	193613	206734	-	n.s.	Enhancer of bithorax [Source:FlyBase;Acc:FBgn0000541]
FBgn0000565	Eip71CD	3L	15136886	15139001	+	n.s.	Ecdysone-induced protein 28/29kD [Source:FlyBase;Acc:FBgn0000565]
FBgn0000575	emc	3L	701783	704391	+	n.s.	extra macrochaetae [Source:FlyBase;Acc:FBgn0000575]
FBgn0000576	ems	3R	11336655	11339353	-	n.s.	empty spiracles [Source:FlyBase;Acc:FBgn0000576]
FBgn0000577	en	2R	5691928	5695119	-	n.s.	engrailed [Source:FlyBase;Acc:FBgn0000577]
FBgn0000611	exd	X	14953245	14957365	+	n.s.	extradenticle [Source:FlyBase;Acc:FBgn0000611]
FBgn0000659	fkh	3R	23616325	23620542	-	n.s.	fork head [Source:FlyBase;Acc:FBgn0000659]
FBgn0001078	ftz-f1	3L	18247397	18290467	-	n.s.	ftz transcription factor 1 [Source:FlyBase;Acc:FBgn0001078]
FBgn0001138	grn	3R	16847624	16878042	+	n.s.	grain [Source:FlyBase;Acc:FBgn0001138]
FBgn0001170	H2.0	2L	5812836	5818686	-	n.s.	Homeodomain protein 2.0 [Source:FlyBase;Acc:FBgn0001170]
FBgn0001180	hb	3R	16355187	16357457	+	n.s.	hunchback [Source:FlyBase;Acc:FBgn0001180]
FBgn0001185	her	2L	16028733	16030844	+	n.s.	hermaphrodite [Source:FlyBase;Acc:FBgn0001185]
FBgn0001222	Hsf	2R	12118322	12123015	-	n.s.	Heat shock factor [Source:FlyBase;Acc:FBgn0001222]
FBgn0001269	inv	2R	5643423	5674580	+	n.s.	invected [Source:FlyBase;Acc:FBgn0001269]
FBgn0001291	Jra	2R	4343846	4344961	+	n.s.	Jun-related antigen [Source:FlyBase;Acc:FBgn0001291]
FBgn0001297	kay	3R	24776212	24802861	+	n.s.	kayak [Source:FlyBase;Acc:FBgn0001297]
FBgn0001320	kni	3L	19874221	19877217	-	n.s.	knirps [Source:FlyBase;Acc:FBgn0001320]
FBgn0002023	Lim3	2L	18372932	18399608	-	n.s.
FBgn0002521	pho	4	1041750	1046352	-	n.s.	pleiohomeotic [Source:FlyBase;Acc:FBgn0002521]
FBgn0002573	sens	3L	13094794	13098847	-	n.s.	senseless [Source:FlyBase;Acc:FBgn0002573]
FBgn0002576	lz	X	8623067	8638872	+	n.s.	lozenge [Source:FlyBase;Acc:FBgn0002576]
FBgn0002609	E(spl)m3-HLH	3R	21178307	21179711	+	n.s.	Enhancer of split m3 helix-loop-helix [Source:FlyBase;Acc:FBgn0002609]
FBgn0002733	E(spl)mbeta-HLH	3R	21161491	21162469	-	n.s.	Enhancer of split mbeta helix-loop-helix [Source:FlyBase;Acc:FBgn0002733]
FBgn0002783	mor	3R	9341730	9346688	+	n.s.	moira [Source:FlyBase;Acc:FBgn0002783]
FBgn0002922	nau	3R	18917291	18922944	-	n.s.	nautilus [Source:FlyBase;Acc:FBgn0002922]
FBgn0002931	net	2L	67794	72715	-	n.s.
FBgn0002985	odd	2L	3450512	3452753	-	n.s.	odd skipped [Source:FlyBase;Acc:FBgn0002985]
FBgn0003002	opa	3R	613536	629764	+	n.s.	odd paired [Source:FlyBase;Acc:FBgn0003002]
FBgn0003042	Pc	3L	20468226	20471059	-	n.s.	Polycomb [Source:FlyBase;Acc:FBgn0003042]
FBgn0003053	peb	X	4157215	4165791	+	n.s.	pebbled [Source:FlyBase;Acc:FBgn0003053]
FBgn0003117	pnr	3R	9274202	9288229	-	n.s.	pannier [Source:FlyBase;Acc:FBgn0003117]
FBgn0003118	pnt	3R	18494711	18543393	-	n.s.	pointed [Source:FlyBase;Acc:FBgn0003118]
FBgn0003254	rib	2R	13235583	13237622	+	n.s.	ribbon [Source:FlyBase;Acc:FBgn0003254]
FBgn0003277	RpII215	X	10792062	10799767	-	n.s.	RNA polymerase II 215kD subunit [Source:FlyBase;Acc:FBgn0003277]
FBgn0003334	Scm	3R	15450650	15454947	+	n.s.	Sex comb on midleg [Source:FlyBase;Acc:FBgn0003334]
FBgn0003339	Scr	3R	2509100	2528165	-	n.s.	Sex combs reduced [Source:FlyBase;Acc:FBgn0003339]
FBgn0003396	shn	2R	5357987	5400884	+	n.s.	schnurri [Source:FlyBase;Acc:FBgn0003396]
FBgn0003430	slp1	2L	3665027	3666441	+	n.s.	sloppy paired 1 [Source:FlyBase;Acc:FBgn0003430]
FBgn0003460	so	2R	1750759	1765924	+	n.s.	sine oculis [Source:FlyBase;Acc:FBgn0003460]
FBgn0003513	ss	3R	8914275	8940607	+	n.s.	spineless [Source:FlyBase;Acc:FBgn0003513]
FBgn0003862	trx	3R	10982284	11006297	+	n.s.	trithorax [Source:FlyBase;Acc:FBgn0003862]
FBgn0003870	ttk	3R	26635279	26657039	+	n.s.	tramtrack [Source:FlyBase;Acc:FBgn0003870]
FBgn0003896	tup	2L	18155517	18175910	-	n.s.	tailup [Source:FlyBase;Acc:FBgn0003896]
FBgn0003964	usp	X	1765976	1769366	-	n.s.	ultraspiracle [Source:FlyBase;Acc:FBgn0003964]
FBgn0004102	oc	X	7996761	8006580	-	n.s.	ocelliless [Source:FlyBase;Acc:FBgn0004102]
FBgn0004198	ct	X	6996351	7062340	+	n.s.	cut [Source:FlyBase;Acc:FBgn0004198]
FBgn0004227	nonA	X	15258188	15267815	+	n.s.	no on or off transient A [Source:FlyBase;Acc:FBgn0004227]
FBgn0004237	Hrb87F	3R	11578896	11582873	+	n.s.	Heterogeneous nuclear ribonucleoprotein at 87F [Source:FlyBase;Acc:FBgn0004237]
FBgn0004394	pdm2	2L	12254830	12280294	+	n.s.	POU domain protein 2 [Source:FlyBase;Acc:FBgn0004394]
FBgn0004567	slp2	2L	3676548	3677903	+	n.s.	sloppy paired 2 [Source:FlyBase;Acc:FBgn0004567]
FBgn0004595	pros	3R	13753639	13812020	-	n.s.	prospero [Source:FlyBase;Acc:FBgn0004595]
FBgn0004606	zfh1	3R	25726775	25750178	+	n.s.	Zn finger homeodomain 1 [Source:FlyBase;Acc:FBgn0004606]
FBgn0004607	zfh2	4	418997	453762	+	n.s.	Zn finger homeodomain 2 [Source:FlyBase;Acc:FBgn0004607]
FBgn0004618	gl	3R	6982661	6987592	+	n.s.	glass [Source:FlyBase;Acc:FBgn0004618]
FBgn0004666	sim	3R	12145024	12160684	-	n.s.	single-minded [Source:FlyBase;Acc:FBgn0004666]
FBgn0004837	Su(H)	2L	14532847	14536811	+	n.s.	Suppressor of Hairless [Source:FlyBase;Acc:FBgn0004837]
FBgn0004838	Hrb27C	2L	6692870	6703318	+	n.s.	Heterogeneous nuclear ribonucleoprotein at 27C [Source:FlyBase;Acc:FBgn0004838]
FBgn0004854	B-H2	X	16194835	16203155	+	n.s.	BarH2 [Source:FlyBase;Acc:FBgn0004854]
FBgn0004858	elB	2L	13911225	13929632	-	n.s.	elbow B [Source:FlyBase;Acc:FBgn0004858]
FBgn0004862	bap	3R	4032623	4033892	-	n.s.	bagpipe [Source:FlyBase;Acc:FBgn0004862]
FBgn0004870	bab1	3L	1006022	1026735	-	n.s.	bric a brac 1 [Source:FlyBase;Acc:FBgn0004870]
FBgn0004893	bowl	2L	3612034	3624374	+	n.s.	brother of odd with entrails limited [Source:FlyBase;Acc:FBgn0004893]
FBgn0004915	TfIIB	2L	10101431	10103095	+	n.s.	Transcription factor IIB [Source:FlyBase;Acc:FBgn0004915]
FBgn0005558	ey	4	604566	620767	+	n.s.	eyeless [Source:FlyBase;Acc:FBgn0005558]
FBgn0005613	Sox15	2R	8284749	8294922	-	n.s.	Sox box protein 15 [Source:FlyBase;Acc:FBgn0005613]
FBgn0005636	nvy	2R	18065335	18080819	+	n.s.	nervy [Source:FlyBase;Acc:FBgn0005636]
FBgn0005658	Ets65A	3L	6059690	6080993	+	n.s.	Ets at 65A [Source:FlyBase;Acc:FBgn0005658]
FBgn0005660	Ets21C	2L	517894	522853	-	n.s.	Ets at 21C [Source:FlyBase;Acc:FBgn0005660]
FBgn0005694	Aef1	3L	20573910	20579350	+	n.s.	Adult enhancer factor 1 [Source:FlyBase;Acc:FBgn0005694]
FBgn0005777	PpD3	3R	15344548	15347841	-	n.s.	Protein phosphatase D3 [Source:FlyBase;Acc:FBgn0005777]
FBgn0008646	E5	3R	11366034	11373681	+	n.s.
FBgn0008651	lbl	3R	3987828	4012002	+	n.s.	ladybird late [Source:FlyBase;Acc:FBgn0008651]
FBgn0010768	sqz	3R	6190032	6196359	-	n.s.	squeeze [Source:FlyBase;Acc:FBgn0010768]
FBgn0011274	Dif	2L	16740046	16759998	-	n.s.	Dorsal-related immunity factor [Source:FlyBase;Acc:FBgn0011274]
FBgn0011481	Ssdp	3R	7157394	7158923	+	n.s.	Sequence-specific single-stranded DNA-binding protein [Source:FlyBase;Acc:FBgn0011481]
FBgn0011604	Iswi	2R	6798970	6803149	+	n.s.	Imitation SWI [Source:FlyBase;Acc:FBgn0011604]
FBgn0011656	Mef2	2R	4163697	4206625	-	n.s.	Myocyte enhancer factor 2 [Source:FlyBase;Acc:FBgn0011656]
FBgn0011758	B-H1	X	16276931	16281658	+	n.s.	BarH1 [Source:FlyBase;Acc:FBgn0011758]
FBgn0011802	Gem3	3L	10224615	10228219	-	n.s.	Gemin3 [Source:FlyBase;Acc:FBgn0011802]
FBgn0013303	Nca	3L	19202388	19208367	+	n.s.	Neurocalcin [Source:FlyBase;Acc:FBgn0013303]
FBgn0013308	Odc2	2R	2313162	2315354	+	n.s.	Ornithine decarboxylase 2 [Source:FlyBase;Acc:FBgn0013308]
FBgn0013342	nSyb	3L	1525011	1532289	-	n.s.	neuronal Synaptobrevin [Source:FlyBase;Acc:FBgn0013342]
FBgn0013347	TfIIA-S	3R	19077707	19078534	-	n.s.	Transcription-factor-IIA-S [Source:FlyBase;Acc:FBgn0013347]
FBgn0013751	Awh	3L	3894123	3897191	+	n.s.	Arrowhead [Source:FlyBase;Acc:FBgn0013751]
FBgn0013799	Deaf1	3L	19049059	19054084	+	n.s.	Deformed epidermal autoregulatory factor-1 [Source:FlyBase;Acc:FBgn0013799]
FBgn0014009	Rab2	2R	1070201	1072513	+	n.s.
FBgn0014018	Rel	3R	16026600	16030227	+	n.s.	Relish [Source:FlyBase;Acc:FBgn0014018]
FBgn0014032	Sptr	X	7828056	7829411	-	n.s.	Sepiapterin reductase [Source:FlyBase;Acc:FBgn0014032]
FBgn0015025	CkIIalpha-i1	3L	15436151	15437673	+	n.s.	CKII-alpha subunit interactor-1 [Source:FlyBase;Acc:FBgn0015025]
FBgn0015268	Nap1	2R	17720912	17723080	-	n.s.	Nucleosome assembly protein 1 [Source:FlyBase;Acc:FBgn0015268]
FBgn0015269	Nf1	3R	21139465	21152230	+	n.s.	Neurofibromin 1 [Source:FlyBase;Acc:FBgn0015269]
FBgn0015520	nonA-l	3R	8673841	8675838	-	n.s.	nonA-like [Source:FlyBase;Acc:FBgn0015520]
FBgn0015561	unpg	2R	3471293	3475931	+	n.s.	unplugged [Source:FlyBase;Acc:FBgn0015561]
FBgn0015721	ktub	2R	14966874	14987687	+	n.s.	king tubby [Source:FlyBase;Acc:FBgn0015721]
FBgn0015794	Rab18	X	5151555	5152912	-	n.s.
FBgn0016076	vri	2L	5119111	5124493	+	n.s.	vrille [Source:FlyBase;Acc:FBgn0016076]
FBgn0016660	H15	2L	5214255	5225067	+	n.s.
FBgn0016917	Stat92E	3R	4859402	4876352	+	n.s.	Signal-transducer and activator of transcription protein at 92E [Source:FlyBase;Acc:FBgn0016917]
FBgn0017578	Max	3L	18746634	18748257	-	n.s.
FBgn0019650	toy	4	871889	887855	+	n.s.	twin of eyeless [Source:FlyBase;Acc:FBgn0019650]
FBgn0020307	dve	2R	16089035	16131410	+	n.s.	defective proventriculus [Source:FlyBase;Acc:FBgn0020307]
FBgn0020309	crol	2L	11416967	11429076	-	n.s.	crooked legs [Source:FlyBase;Acc:FBgn0020309]
FBgn0020378	Sp1	X	9058725	9084906	+	n.s.
FBgn0020379	Rfx	3R	14758207	14774281	+	n.s.
FBgn0020412	JIL-1	3L	10843707	10856280	-	n.s.	JIL-1 kinase [Source:FlyBase;Acc:FBgn0020412]
FBgn0020617	Rx	2R	14782432	14801650	+	n.s.	Retinal Homeobox [Source:FlyBase;Acc:FBgn0020617]
FBgn0021767	org-1	X	7814036	7819889	-	n.s.	optomotor-blind-related-gene-1 [Source:FlyBase;Acc:FBgn0021767]
FBgn0022764	Sin3A	2R	6737350	6755124	-	n.s.
FBgn0022935	D19A	3L	6142595	6145913	-	n.s.
FBgn0023097	bon	3R	4798904	4818465	-	n.s.	bonus [Source:FlyBase;Acc:FBgn0023097]
FBgn0023215	Mnt	X	3267993	3300002	+	n.s.
FBgn0023479	teq	3L	8896604	8906423	+	n.s.	Tequila [Source:FlyBase;Acc:FBgn0023479]
FBgn0024184	unc-4	X	16646165	16656634	+	n.s.
FBgn0024194	rasp	3L	3005081	3006691	+	n.s.
FBgn0024251	bbx	X	20005174	20010460	+	n.s.	bobby sox [Source:FlyBase;Acc:FBgn0024251]
FBgn0024288	Sox100B	3R	26026121	26036139	+	n.s.
FBgn0024909	Taf7	3R	3558609	3560732	+	n.s.	TBP-associated factor 7 [Source:FlyBase;Acc:FBgn0024909]
FBgn0025352	Thiolase	2R	17682174	17684087	-	n.s.
FBgn0025360	Optix	2R	2335538	2347207	+	n.s.
FBgn0025571	SF1	3R	7788444	7793349	-	n.s.	Splicing factor 1 [Source:FlyBase;Acc:FBgn0025571]
FBgn0025635	CG17829	X	428876	431278	+	n.s.
FBgn0025800	Smox	X	7509984	7511444	-	n.s.	Smad on X [Source:FlyBase;Acc:FBgn0025800]
FBgn0026411	Lim1	X	8113369	8161704	-	n.s.	LIM homeobox 1 [Source:FlyBase;Acc:FBgn0026411]
FBgn0026751	XRCC1	X	4826037	4830932	+	n.s.
FBgn0027052	STUB1	2L	10107551	10109411	+	n.s.	STIP1 homology and U-box containing protein 1 [Source:FlyBase;Acc:FBgn0027052]
FBgn0027599	CG2790	2R	18713386	18715734	-	n.s.
FBgn0028397	Tob	X	14992366	15006651	-	n.s.
FBgn0028509	CenG1A	2L	13366381	13419361	+	n.s.	Centaurin gamma 1A [Source:FlyBase;Acc:FBgn0028509]
FBgn0028550	Atf3	X	1021942	1054564	-	n.s.	Activating transcription factor 3 [Source:FlyBase;Acc:FBgn0028550]
FBgn0028789	Doc1	3L	8863087	8866971	+	n.s.	Dorsocross1 [Source:FlyBase;Acc:FBgn0028789]
FBgn0028978	trbl	3L	19585522	19590667	-	n.s.	tribbles [Source:FlyBase;Acc:FBgn0028978]
FBgn0028991	seq	2R	7300739	7305804	-	n.s.	sequoia [Source:FlyBase;Acc:FBgn0028991]
FBgn0029123	SoxN	2L	8540615	8544313	+	n.s.	SoxNeuro [Source:FlyBase;Acc:FBgn0029123]
FBgn0029822	CG12236	X	5383154	5388090	+	n.s.
FBgn0029905	Nf-YC	X	6234366	6237116	-	n.s.	Nuclear factor Y-box C [Source:FlyBase;Acc:FBgn0029905]
FBgn0029957	CG12155	X	7114965	7116928	+	n.s.
FBgn0030005	CG2120	X	7503045	7507871	+	n.s.
FBgn0030058	CG11294	X	8054743	8056740	-	n.s.
FBgn0030432	CG4404	X	12058303	12060808	-	n.s.
FBgn0030505	NFAT	X	12768673	12808142	+	n.s.	NFAT nuclear factor [Source:FlyBase;Acc:FBgn0030505]
FBgn0030672	CG9281	X	14672524	14677595	-	n.s.
FBgn0030687	CG17209	X	14730320	14736942	+	n.s.
FBgn0030976	CG7378	X	17754780	17764430	+	n.s.
FBgn0031232	CG11617	2L	190021	192238	-	n.s.
FBgn0031309	Tfb4	2L	1093326	1094769	-	n.s.	Transcription factor B4 [Source:FlyBase;Acc:FBgn0031309]
FBgn0031375	erm	2L	1850262	1852211	-	n.s.	earmuff [Source:FlyBase;Acc:FBgn0031375]
FBgn0031390	tho2	2L	2019957	2027858	-	n.s.
FBgn0031399	mio	2L	2099591	2103157	+	n.s.	missing oocyte [Source:FlyBase;Acc:FBgn0031399]
FBgn0031573	CG3407	2L	3650250	3652925	-	n.s.
FBgn0031628	CG3294	2L	4622650	4624448	+	n.s.
FBgn0031675	CG9121	2L	4869610	4872207	-	n.s.
FBgn0031759	lid	2L	5789155	5799208	-	n.s.	little imaginal discs [Source:FlyBase;Acc:FBgn0031759]
FBgn0031873	Gas41	2L	6719818	6721877	-	n.s.
FBgn0031874	CG13775	2L	6725848	6728393	-	n.s.
FBgn0032130	CG3838	2L	9262101	9266912	+	n.s.
FBgn0032202	REPTOR-BP	2L	9933534	9934536	+	n.s.	REPTOR-binding partner [Source:FlyBase;Acc:FBgn0032202]
FBgn0032223	GATAd	2L	10003367	10008613	+	n.s.
FBgn0032447	PICK1	2L	12289535	12293477	+	n.s.	Protein interacting with C kinase 1 [Source:FlyBase;Acc:FBgn0032447]
FBgn0032816	Nf-YB	2L	18975574	18976836	+	n.s.	Nuclear factor Y-box B [Source:FlyBase;Acc:FBgn0032816]
FBgn0032889	CG9331	2L	19923611	19926990	+	n.s.
FBgn0033029	Not3	2R	257062	264596	-	n.s.	CCR4-NOT transcription complex subunit 3 [Source:FlyBase;Acc:FBgn0033029]
FBgn0033349	CG8243	2R	3205089	3207896	+	n.s.
FBgn0033378	tsu	2R	3393454	3394267	+	n.s.	tsunagi [Source:FlyBase;Acc:FBgn0033378]
FBgn0033474	CG1407	2R	4274803	4279474	-	n.s.
FBgn0033475	CG12129	2R	4279701	4281354	+	n.s.
FBgn0033528	trsn	2R	4716376	4717654	-	n.s.	translin [Source:FlyBase;Acc:FBgn0033528]
FBgn0033656	S2P	2R	6009840	6012175	-	n.s.	site-2 protease [Source:FlyBase;Acc:FBgn0033656]
FBgn0033782	sug	2R	7058909	7060792	+	n.s.	sugarbabe [Source:FlyBase;Acc:FBgn0033782]
FBgn0034002	CG8079	2R	9259151	9264366	+	n.s.
FBgn0034308	CG10915	2R	12148798	12152857	+	n.s.
FBgn0034389	Mctp	2R	12715737	12728732	+	n.s.	Multiple C2 domain and transmembrane region protein [Source:FlyBase;Acc:FBgn0034389]
FBgn0034726	Mes4	2R	16254056	16254757	+	n.s.	Mesoderm-expressed 4 [Source:FlyBase;Acc:FBgn0034726]
FBgn0035137	CG1233	3L	321188	326132	+	n.s.
FBgn0035253	CG7971	3L	1548940	1559651	-	n.s.
FBgn0035591	CG4611	3L	5111247	5113783	+	n.s.
FBgn0035593	CG4603	3L	5109084	5110677	+	n.s.
FBgn0035625	Blimp-1	3L	5590285	5611295	+	n.s.
FBgn0035626	lin-28	3L	5614290	5616410	+	n.s.
FBgn0035691	CG7386	3L	6145965	6148773	+	n.s.
FBgn0035849	ERR	3L	8032643	8036120	-	n.s.	estrogen-related receptor [Source:FlyBase;Acc:FBgn0035849]
FBgn0035957	CG5144	3L	8869214	8870368	+	n.s.
FBgn0035997	phol	3L	9249163	9251172	-	n.s.	pleiohomeotic like [Source:FlyBase;Acc:FBgn0035997]
FBgn0036124	CG7839	3L	10839747	10843706	+	n.s.
FBgn0036179	CG7368	3L	11332367	11334114	+	n.s.
FBgn0036183	CG6083	3L	11348169	11349737	-	n.s.
FBgn0036274	CG4328	3L	11998689	12003450	-	n.s.
FBgn0036369	CG10089	3L	13164759	13174250	-	n.s.
FBgn0036522	CG7372	3L	15242912	15245899	+	n.s.
FBgn0037009	CG5104	3L	19703180	19704751	+	n.s.
FBgn0037206	CG12768	3L	21959108	21973224	+	n.s.
FBgn0037248	srl	3R	234121	241521	-	n.s.	spargel [Source:FlyBase;Acc:FBgn0037248]
FBgn0037332	Hcs	3R	1199467	1210207	+	n.s.	Holocarboxylase synthetase [Source:FlyBase;Acc:FBgn0037332]
FBgn0037379	CG10979	3R	1513748	1518860	+	n.s.
FBgn0037445	CG9727	3R	2143618	2150393	-	n.s.
FBgn0037540	Pbp95	3R	3663795	3666218	+	n.s.	PSEA-binding protein 95kD [Source:FlyBase;Acc:FBgn0037540]
FBgn0037659	Kdm2	3R	16011239	16021941	-	n.s.	Lysine (K)-specific demethylase 2 [Source:FlyBase;Acc:FBgn0037659]
FBgn0037672	sage	3R	15810044	15812337	+	n.s.	salivary gland-expressed bHLH [Source:FlyBase;Acc:FBgn0037672]
FBgn0037722	CG8319	3R	15459442	15460904	-	n.s.
FBgn0038047	CG5245	3R	12744468	12745973	-	n.s.
FBgn0038327	Trax	3R	9927913	9929123	-	n.s.	Translin associated factor X [Source:FlyBase;Acc:FBgn0038327]
FBgn0038418	pad	3R	8970111	8973867	-	n.s.	poils au dos [Source:FlyBase;Acc:FBgn0038418]
FBgn0038549	CG17802	3R	7537425	7539598	+	n.s.
FBgn0038744	CG4733	3R	5492424	5498096	-	n.s.
FBgn0038765	CG4424	3R	5363025	5364595	+	n.s.
FBgn0038774	CG5023	3R	5228692	5234313	-	n.s.
FBgn0038787	CG4360	3R	5081559	5085538	+	n.s.
FBgn0038872	Nelf-A	3R	4188170	4194087	-	n.s.	Negative elongation factor A [Source:FlyBase;Acc:FBgn0038872]
FBgn0039004	Nup133	3R	17896780	17901068	+	n.s.	Nucleoporin 133kD [Source:FlyBase;Acc:FBgn0039004]
FBgn0039169	Spps	3R	19404096	19407745	-	n.s.	Sp1-like factor for pairing sensitive-silencing [Source:FlyBase;Acc:FBgn0039169]
FBgn0039182	CG5728	3R	19509243	19514094	-	n.s.
FBgn0039183	Dis3	3R	19514105	19517560	+	n.s.
FBgn0039225	Ets96B	3R	19967012	19971321	+	n.s.
FBgn0039271	CG11839	3R	20239768	20240771	+	n.s.
FBgn0039283	danr	3R	20308101	20309988	+	n.s.	distal antenna-related [Source:FlyBase;Acc:FBgn0039283]
FBgn0039306	RIOK2	3R	20434818	20436971	+	n.s.	RIO kinase 2 [Source:FlyBase;Acc:FBgn0039306]
FBgn0039339	CG5116	3R	20653490	20655241	+	n.s.
FBgn0039350	jigr1	3R	20807676	20820242	+	n.s.	jing interacting gene regulatory 1 [Source:FlyBase;Acc:FBgn0039350]
FBgn0039355	CG4730	3R	20847104	20848331	-	n.s.
FBgn0039380	CG5890	3R	21022792	21025187	+	n.s.
FBgn0039411	dysf	3R	21233890	21254499	-	n.s.	dysfusion [Source:FlyBase;Acc:FBgn0039411]
FBgn0039509	bigmax	3R	22388089	22389446	-	n.s.
FBgn0039808	CG12071	3R	25837752	25841195	-	n.s.
FBgn0039831	CG12054	3R	26173724	26184189	+	n.s.
FBgn0039861	pasha	3R	26544802	26548463	+	n.s.	partner of drosha [Source:FlyBase;Acc:FBgn0039861]
FBgn0039904	Hcf	4	285826	298187	+	n.s.	Host cell factor [Source:FlyBase;Acc:FBgn0039904]
FBgn0040318	HGTX	3L	14230123	14244914	-	n.s.
FBgn0040395	Unc-76	X	1808123	1821329	+	n.s.
FBgn0040465	Dlip3	2R	12116213	12118324	+	n.s.	Dorsal interacting protein 3 [Source:FlyBase;Acc:FBgn0040465]
FBgn0041092	tai	2L	8873901	8949556	+	n.s.	taiman [Source:FlyBase;Acc:FBgn0041092]
FBgn0041111	lilli	2L	2755067	2820434	+	n.s.	lilliputian [Source:FlyBase;Acc:FBgn0041111]
FBgn0042630	Sox21b	3L	13780591	13793520	-	n.s.
FBgn0045759	bin	3L	6898806	6902237	+	n.s.	biniou [Source:FlyBase;Acc:FBgn0045759]
FBgn0045852	ham	2L	18058200	18082039	-	n.s.	hamlet [Source:FlyBase;Acc:FBgn0045852]
FBgn0050020	CG30020	2R	5093784	5100078	+	n.s.
FBgn0050372	Asap	2R	2412940	2421584	-	n.s.	ArfGAP with SH3 domain ankyrin repeat and PH domain [Source:FlyBase;Acc:FBgn0050372]
FBgn0051388	CG31388	3R	13923258	13925464	+	n.s.
FBgn0051481	pb	3R	2396402	2426246	-	n.s.	proboscipedia [Source:FlyBase;Acc:FBgn0051481]
FBgn0051612	CG31612	2L	20597444	20609817	-	n.s.
FBgn0051674	CG31674	2L	19930721	19932875	+	n.s.
FBgn0051716	Cnot4	2L	10066684	10073228	+	n.s.	CCR4-NOT transcription complex subunit 4 [Source:FlyBase;Acc:FBgn0051716]
FBgn0052062	Rbfox1	3L	10282826	10357606	+	n.s.	RNA-binding Fox protein 1 [Source:FlyBase;Acc:FBgn0052062]
FBgn0052075	CG32075	3L	10827814	10829683	-	n.s.
FBgn0052105	Lmx1a	3L	12037311	12043315	+	n.s.	LIM homeobox transcription factor 1 alpha [Source:FlyBase;Acc:FBgn0052105]
FBgn0052133	Ptip	3L	13686507	13695204	-	n.s.	PAX transcription activation domain interacting protein [Source:FlyBase;Acc:FBgn0052133]
FBgn0052190	NUCB1	3L	17346986	17355438	-	n.s.
FBgn0052343	Atac3	3L	284672	287471	-	n.s.	Ada2a-containing complex component 3 [Source:FlyBase;Acc:FBgn0052343]
FBgn0052423	shep	3L	5130784	5252045	-	n.s.	alan shepard [Source:FlyBase;Acc:FBgn0052423]
FBgn0052532	CG32532	X	18360117	18372480	-	n.s.
FBgn0053526	PNUTS	2L	830310	836975	+	n.s.
FBgn0085383	CG34354	3R	23199858	23282859	+	n.s.
FBgn0085391	trv	3R	23083661	23138466	+	n.s.	trivet [Source:FlyBase;Acc:FBgn0085391]
FBgn0085478	CG34449	X	8660100	8689727	-	n.s.
FBgn0086355	Tpi	3R	25131114	25133255	-	n.s.	Triose phosphate isomerase [Source:FlyBase;Acc:FBgn0086355]
FBgn0086445	l(2)37Cd	2L	18420429	18422814	+	n.s.	lethal (2) 37Cd [Source:FlyBase;Acc:FBgn0086445]
FBgn0086655	jing	2R	882993	996431	+	n.s.
FBgn0086683	Spf45	2L	21101591	21103418	-	n.s.
FBgn0086758	chinmo	2L	1584248	1625847	+	n.s.	Chronologically inappropriate morphogenesis [Source:FlyBase;Acc:FBgn0086758]
FBgn0250786	Chd1	2L	2845787	2854021	-	n.s.	Chromodomain-helicase-DNA-binding protein 1 [Source:FlyBase;Acc:FBgn0250786]
FBgn0259139	glo	3R	13341630	13345322	+	n.s.	glorund [Source:FlyBase;Acc:FBgn0259139]
FBgn0259211	grh	2R	11799784	11840256	+	n.s.	grainy head [Source:FlyBase;Acc:FBgn0259211]
FBgn0259938	cwo	3R	14739202	14751727	-	n.s.	clockwork orange [Source:FlyBase;Acc:FBgn0259938]
FBgn0260642	Antp	3R	2582758	2596336	-	n.s.	Antennapedia [Source:FlyBase;Acc:FBgn0260642]
FBgn0260964	Vmat	2R	7629132	7648805	-	n.s.	Vesicular monoamine transporter [Source:FlyBase;Acc:FBgn0260964]
FBgn0260985	RfC4	3L	4167467	4168794	-	n.s.	Replication factor C subunit 4 [Source:FlyBase;Acc:FBgn0260985]
FBgn0261113	Xrp1	3R	6430722	6443016	-	n.s.
FBgn0261618	larp	3R	23354937	23372833	-	n.s.	La related protein [Source:FlyBase;Acc:FBgn0261618]
FBgn0261648	salm	2L	11073190	11084352	-	n.s.	spalt major [Source:FlyBase;Acc:FBgn0261648]
FBgn0261723	Dbx	3L	1815289	1827240	+	n.s.
FBgn0261793	Trf2	X	7791755	7795697	+	n.s.	TATA box binding protein-related factor 2 [Source:FlyBase;Acc:FBgn0261793]
FBgn0261953	TfAP-2	3L	20722818	20750032	+	n.s.	Transcription factor AP-2 [Source:FlyBase;Acc:FBgn0261953]
FBgn0261963	mid	2L	5270466	5275196	+	n.s.	midline [Source:FlyBase;Acc:FBgn0261963]
FBgn0262636	dati	4	300270	317478	-	n.s.	datilografo [Source:FlyBase;Acc:FBgn0262636]
FBgn0262656	Myc	X	3009994	3025843	+	n.s.
FBgn0263072	CG43347	X	9888619	9903843	-	n.s.
FBgn0263108	BtbVII	3L	2991713	3001442	+	n.s.	BTB-protein-VII [Source:FlyBase;Acc:FBgn0263108]
FBgn0263112	Mitf	4	1061154	1067776	+	n.s.
FBgn0263240	Coop	2R	1819471	1821745	-	n.s.	Corepressor of Pangolin [Source:FlyBase;Acc:FBgn0263240]
FBgn0263395	hppy	2R	13136552	13184667	+	n.s.	happyhour [Source:FlyBase;Acc:FBgn0263395]
FBgn0263511	Vsx1	X	5074417	5092843	+	n.s.	Visual system homeobox 1 [Source:FlyBase;Acc:FBgn0263511]
FBgn0263512	Vsx2	X	5009959	5040245	-	n.s.	Visual system homeobox 2 [Source:FlyBase;Acc:FBgn0263512]
FBgn0264001	bru3	3L	13230364	13350145	-	n.s.	bruno 3 [Source:FlyBase;Acc:FBgn0264001]
FBgn0264005	Hmx	3R	7765483	7774411	-	n.s.	H6-like-homeobox [Source:FlyBase;Acc:FBgn0264005]
FBgn0264075	tgo	3R	16054516	16056447	+	n.s.	tango [Source:FlyBase;Acc:FBgn0264075]
FBgn0264442	ab	2L	10854980	10901626	+	n.s.	abrupt [Source:FlyBase;Acc:FBgn0264442]
FBgn0264490	Eip93F	3R	17171703	17229596	+	n.s.	Ecdysone-induced protein 93F [Source:FlyBase;Acc:FBgn0264490]
FBgn0264562	Hr4	X	1678407	1732092	+	n.s.	Hormone receptor 4 [Source:FlyBase;Acc:FBgn0264562]
FBgn0265574	Cdc5	3L	317658	321183	-	n.s.	Cell division cycle 5 [Source:FlyBase;Acc:FBgn0265574]
FBgn0265595	CG44422	X	10475092	10498269	-	n.s.
FBgn0265784	CrebB	X	17227048	17238502	+	n.s.	Cyclic-AMP response element binding protein B [Source:FlyBase;Acc:FBgn0265784]
FBgn0266411	sima	3R	25057915	25120020	+	n.s.	similar [Source:FlyBase;Acc:FBgn0266411]
FBgn0266449	Kr-h2	2L	5870344	5873432	+	n.s.	Kruppel homolog 2 [Source:FlyBase;Acc:FBgn0266449]
FBgn0267337	rn	3R	2960012	2994264	-	n.s.	rotund [Source:FlyBase;Acc:FBgn0267337]
FBgn0267376	SelR	3R	14276876	14281362	+	n.s.	Selenoprotein R [Source:FlyBase;Acc:FBgn0267376]
FBgn0283521	lola	2R	4720496	4780683	-	n.s.	longitudinals lacking [Source:FlyBase;Acc:FBgn0283521]
FBgn0284249	Adf1	2R	1037795	1041003	+	n.s.	Adh transcription factor 1 [Source:FlyBase;Acc:FBgn0284249]
FBgn0285954	caz	X	15195293	15199894	+	n.s.	cabeza [Source:FlyBase;Acc:FBgn0285954]
