# Supplementary material for: Rapid sex-specific adaptation to high temperature in Drosophila
Source: eLife. 2020 Feb 21;9:e53237. doi: 10.7554/eLife.53237 (PMC7034977; doi:10.7554/eLife.53237)
Supplement: Supplementary file 11. — An allmoetric estimate (αi) is the coefficient measuring the abundance of a gene in gonad relative to the overall abundance in the whole body. The distributions of the estimates differ significantly between evolved and ancestral populations in both sexes (Kolmogorov-Smirnov test, D = 0.18 and 0.12 for females and males, respectively; p<0.001 in both tests). [file elife-53237-supp11.zip]

Archive with 1 entries (1 files):
- methodFigureS2.png
